# Supplementary material for: A taxonomic study on the genus Harpapion Voss, 1966 from China (Coleoptera, Apionidae)
Source: Zookeys. 2013 Dec 4;(358):25–44. doi: 10.3897/zookeys.358.6136 (PMC3867178; doi:10.3897/zookeys.358.6136)
Supplement: XML Treatment for Harpapion considerandum [file zookeys.358.6136-treatment1.xml]

<!DOCTYPE tp:taxon-treatment
  PUBLIC "-//TaxonX//DTD Taxonomic Treatment Publishing DTD v0 20100105//EN" "tax-treatment-NSO.dtd">
<tp:taxon-treatment xmlns:tp="http://www.plazi.org/taxpub"><tp:treatment-meta><mixed-citation publication-type="journal"><person-group><name><surname>Wang</surname><given-names>Zhiliang</given-names></name><name><surname>Alonso-Zarazaga</surname><given-names>Miguel A.</given-names></name><name><surname>Zhang</surname><given-names>Runzhi</given-names></name></person-group><article-title>A taxonomic study on the genus <italic>Harpapion</italic> Voss, 1966 from China (Coleoptera, Apionidae)</article-title><source>Zookeys</source><day>4</day><month>12</month><year>2013</year><volume>2013</volume><issue>358</issue><fpage>25</fpage><lpage>44</lpage><pub-id pub-id-type="doi">10.3897/zookeys.358.6136</pub-id></mixed-citation></tp:treatment-meta><tp:nomenclature><tp:taxon-name>
                            <tp:taxon-name-part taxon-name-part-type="genus">Harpapion</tp:taxon-name-part>
                            <tp:taxon-name-part taxon-name-part-type="species">considerandum</tp:taxon-name-part>
                            <object-id xmlns:xlink="http://www.w3.org/1999/xlink" xlink:type="simple">http://species-id.net/wiki/Harpapion_considerandum</object-id>
                        </tp:taxon-name><tp:taxon-authority>(Fåhraeus, 1871)</tp:taxon-authority><xref ref-type="fig" rid="F1">Figures 1–7</xref></tp:nomenclature><tp:treatment-sec sec-type="Remarks"><title>Remarks.</title><p><italic>Pygidium</italic> subsemicircular in dorsal view, 0.83× as long as wide, apical flange strongly raised, transverse sulcus deep (<xref ref-type="fig" rid="F1">Figure 5–6</xref>).</p><fig id="F1" position="float" orientation="portrait"><label>Figures 1–7.</label><caption><p><italic><tp:taxon-name>Harpapion considerandum</tp:taxon-name></italic> Fåhraeus, 1871 <bold>1</bold> tegmen, dorsal view <bold>2</bold> tegmen, lateral view <bold>3</bold> penis, dorsal view <bold>4</bold> penis, lateral view <bold>5</bold> pygidium, dorsal view <bold>6</bold> pygidium, lateral view <bold>7</bold> ninth sternite (spiculum gastrale). Scales (mm): <bold>1–2</bold>: 0.2, <bold>3–4</bold>: 0.2, <bold>5–6</bold>: 0.1, <bold>7</bold>: 0.1.</p></caption><graphic xmlns:xlink="http://www.w3.org/1999/xlink" xlink:href="ZooKeys-358-025-g001.jpg" position="float" orientation="portrait" xlink:type="simple"/></fig></tp:treatment-sec><tp:treatment-sec sec-type="Genitalia and terminalia"><title>Genitalia and terminalia.</title><p>Ninth sternite (spiculum gastrale) Y-shaped, slender and nearly symmetrical, not winged, manubrium about 1.21× as long as arms (<xref ref-type="fig" rid="F1">Figure 7</xref>). Penis in dorsal view with pedon gradually and distinctly constricted apicad from apical 1/3, apex rounded, tectum apically constricted; temones moderately elongate, about 0.76× as long as pedon; in side view pedon extremely incurved at apical 1/4, nearly forming a 60° angle, with apical plate slightly recurved at extreme apex, without projections; endophallus with dense tiny spicules (<xref ref-type="fig" rid="F1">Figures 3–4</xref>). Tegminal plate articulated with free ring, laterally developed, enveloping; parameroid lobes with apical membranous area long, bearing two tufts of visible microchaetae apically; basal sclerotized area elongate, front margin weakly sinuate medially, bearing 4 long macrochaetae dorsolaterally on each side; fenestrae large, not separated; linea arquata visible; prostegium bidentate, teeth elongate, curved; median unsclerotized strip elongate and nearly reaching the anterior margin of fenestrae. Manubrial apex asymmetrically broadened (<xref ref-type="fig" rid="F1">Figures 1–2</xref>).</p></tp:treatment-sec><tp:treatment-sec sec-type="Materials"><title>Materials.</title><p>1♂: (white, printed): Magila / E. Africa / A. V. Legros / 98-190; (white, printed and handwritten): Wagner det. ♂ / considerandum Fåhr.; 1♀: (white, handwritten): X. 1983 / in clove tree / CIEA15888; (white, handwritten): Tanzania / Zanjibar / Kitunda; (white, printed): pres by: Comm Inst Ent B. M. 1984-1. Specimens in the NHM.</p></tp:treatment-sec><tp:treatment-sec sec-type="Distribution"><title>Distribution.</title><p><italic><tp:taxon-name>Harpapion considerandum</tp:taxon-name></italic> s. str. has been recorded from the following African countries: Guinea, Cameroon, Republic of the Congo, Democratic Republic of the Congo (ex Zaire), Chad, Ethiopia, Kenya, Tanzania, Uganda, Angola, Zimbabwe and South Africa (Eastern Cape, Western Cape and Natal) (<xref ref-type="bibr" rid="B4">Balfour-Browne 1944</xref>; <xref ref-type="bibr" rid="B6">Beguin-Billecocq 1910</xref>; <xref ref-type="bibr" rid="B7">Fåhraeus 1871</xref>; <xref ref-type="bibr" rid="B9">Hoffmann 1968a</xref>, <xref ref-type="bibr" rid="B10">1968b</xref>; <xref ref-type="bibr" rid="B11">Hustache 1929</xref>, <xref ref-type="bibr" rid="B12">1939</xref>; <xref ref-type="bibr" rid="B15">Marshall 1940</xref>; <xref ref-type="bibr" rid="B18">Voss 1959</xref>, <xref ref-type="bibr" rid="B19">1966</xref>, <xref ref-type="bibr" rid="B20">1974</xref>; <xref ref-type="bibr" rid="B22">Wagner 1911</xref>). Two subspecies, whose status is doubtful, have been recorded as follows: ssp. <italic>circumscriptum</italic> (Hartmann, 1897) from Senegal, Guinea, Mali, Nigeria and Tanzania (<xref ref-type="bibr" rid="B8">Hartmann 1897</xref>; <xref ref-type="bibr" rid="B19">Voss 1966</xref>); and ssp. <italic>combustum</italic> (Wagner, 1908) from Tanzania and Angola (<xref ref-type="bibr" rid="B16">Marshall 1953</xref>; <xref ref-type="bibr" rid="B21">Wagner 1908</xref>).</p></tp:treatment-sec><ref-list><ref id="B4"><mixed-citation xmlns:xlink="http://www.w3.org/1999/xlink" xlink:type="simple"><person-group><name name-style="western"><surname>Balfour-Browne</surname><given-names>J</given-names></name></person-group> (<year>1944</year>) <article-title>A contribution to the study of the fauna of Ukerewe Island, Victoria Nyanza (Col. Curc. Apioninae).</article-title><source>Journal of the East Africa Natural History Society</source><volume>18</volume>: <fpage>55</fpage>-<lpage>60</lpage>.</mixed-citation></ref><ref id="B6"><mixed-citation xmlns:xlink="http://www.w3.org/1999/xlink" xlink:type="simple"><person-group><name name-style="western"><surname>Beguin-Billecocq</surname><given-names>L</given-names></name></person-group> (<year>1910</year>) <article-title>List of species of the coleopterous genus Apion (Curculionidae) in the collection of the South African Museum, and descriptions of new species.</article-title><source>Annals of the South African Museum</source><volume>5</volume>(<issue>8</issue>): <fpage>429</fpage>-<lpage>432</lpage>.</mixed-citation></ref><ref id="B7"><mixed-citation xmlns:xlink="http://www.w3.org/1999/xlink" xlink:type="simple"><person-group><name name-style="western"><surname>Fåhraeus</surname><given-names>OI</given-names></name></person-group> (<year>1871</year>) <article-title>Coleoptera Caffrariae, annis 1838–1845 a J. A. Wahlberg collecta. Curculionides descripsit. Öfversigt af Kongl.</article-title><source>Vetenskaps-akademiens förhandlingar</source><volume>28</volume>(<issue>2</issue>): <fpage>197</fpage>-<lpage>291</lpage>.</mixed-citation></ref><ref id="B9"><mixed-citation xmlns:xlink="http://www.w3.org/1999/xlink" xlink:type="simple"><person-group><name name-style="western"><surname>Hoffmann</surname><given-names>A</given-names></name></person-group> (<year>1968a</year>) <article-title>Coléoptères Curculionides récoltés au Tchad et au Cameroun par MM. J. Gruvel et J. Péricart en 1962–1963.</article-title><source>Bulletin de l’IFAN</source>, (<volume-series>A</volume-series>) <volume>30</volume>(<issue>1</issue>): <fpage>151</fpage>-<lpage>187</lpage>.</mixed-citation></ref><ref id="B10"><mixed-citation xmlns:xlink="http://www.w3.org/1999/xlink" xlink:type="simple"><person-group><name name-style="western"><surname>Hoffmann</surname><given-names>A</given-names></name></person-group> (<year>1968b</year>) <article-title>The Scientific Results of the Hungarian Soil Zoological Expedition to the Brazzaville-Congo. 32. Espèces de la famille Curculionidae (Coleoptera).</article-title><source>Opuscula Zoologica, Budapest,</source><volume>8</volume>(<issue>1</issue>): <fpage>11</fpage>-<lpage>29</lpage>.</mixed-citation></ref><ref id="B11"><mixed-citation xmlns:xlink="http://www.w3.org/1999/xlink" xlink:type="simple"><person-group><name name-style="western"><surname>Hustache</surname><given-names>A</given-names></name></person-group> (<year>1929</year>) <article-title>Insectes Coléoptères. XIX. Curculionidae. Voyage de Ch. Alluaud et R. Jeannel en Afrique Orientale (1911–12) Résultats scientifiques.</article-title><source>Insectes Coléoptères</source><volume>19</volume>: <fpage>367</fpage>–<lpage>560</lpage>, <comment>2 pl.</comment></mixed-citation></ref><ref id="B12"><mixed-citation xmlns:xlink="http://www.w3.org/1999/xlink" xlink:type="simple"><person-group><name name-style="western"><surname>Hustache</surname><given-names>A</given-names></name></person-group> (<year>1939</year>) <article-title>Mission Scientifique de l’Omo. Coleoptera. XX. Curculionidae.</article-title><source>Mémoires du Muséum national d’Histoire Naturelle</source><volume>9</volume>(<issue>50</issue>): <fpage>175</fpage>-<lpage>272</lpage>.</mixed-citation></ref><ref id="B15"><mixed-citation xmlns:xlink="http://www.w3.org/1999/xlink" xlink:type="simple"><person-group><name name-style="western"><surname>Marshall</surname><given-names>GAK</given-names></name></person-group> (<year>1940</year>) <article-title>Coryndon Memorial Museum Expedition to the Chyulu Hills. VII. The weevils (Col. Curculionidae) of the Chyulu Hills, Kenya. Coleoptera. Part 2.</article-title><source>Journal of the East Africa and Uganda Natural History Society</source><volume>15</volume>: <fpage>36</fpage>–<lpage>73</lpage>, <comment>pl. 9</comment>.</mixed-citation></ref><ref id="B18"><mixed-citation xmlns:xlink="http://www.w3.org/1999/xlink" xlink:type="simple"><person-group><name name-style="western"><surname>Voss</surname><given-names>E</given-names></name></person-group> (<year>1959</year>) <article-title>Bemerkungen zu einigen Apionen, vorwiegend typischen Exemplaren aus dem Musée Royal du Congo Belge (Col. Curc.).</article-title><source>Revue de Zoologie et Botanique Africaines,</source><volume>60</volume>(<issue>3–4</issue>): <fpage>313</fpage>-<lpage>325</lpage>.</mixed-citation></ref><ref id="B19"><mixed-citation xmlns:xlink="http://www.w3.org/1999/xlink" xlink:type="simple"><person-group><name name-style="western"><surname>Voss</surname><given-names>E</given-names></name></person-group> (<year>1966</year>) <article-title>Über äthiopische und madagassische Apioninen (Col.), vorwiegend aus den Sammlungen des Museums G. Frey (170. Beitrag zur Kenntnis der Curculioniden). Ent. Arb. Mus. Georg.</article-title><source>Frey</source><volume>17</volume>: <fpage>193</fpage>-<lpage>325</lpage>.</mixed-citation></ref><ref id="B20"><mixed-citation xmlns:xlink="http://www.w3.org/1999/xlink" xlink:type="simple"><person-group><name name-style="western"><surname>Voss</surname><given-names>E</given-names></name></person-group> (<year>1974</year>) <article-title>Coleoptera Curculionidae partim.</article-title> In: <person-group><name name-style="western"><surname>Hanström</surname><given-names>B</given-names></name><name name-style="western"><surname>Brinck</surname><given-names>P</given-names></name><name name-style="western"><surname>Rudebeck</surname><given-names>G</given-names></name></person-group> (<role>Eds</role>) <source>South African Animal Life</source><volume>15</volume>: <fpage>395</fpage>-<lpage>479</lpage>.</mixed-citation></ref><ref id="B22"><mixed-citation xmlns:xlink="http://www.w3.org/1999/xlink" xlink:type="simple"><person-group><name name-style="western"><surname>Wagner</surname><given-names>H</given-names></name></person-group> (<year>1911</year>) <article-title>Zur Kenntnis der Apionfauna des Congogebietes.</article-title><source>Revue de Zoologie Africaine</source><volume>1</volume>: <fpage>256</fpage>-<lpage>260</lpage>.</mixed-citation></ref><ref id="B8"><mixed-citation xmlns:xlink="http://www.w3.org/1999/xlink" xlink:type="simple"><person-group><name name-style="western"><surname>Hartmann</surname><given-names>F</given-names></name></person-group> (<year>1897</year>) <article-title>Neue Rüssel-Käfer aus Deutsch-Ostafrika.</article-title><source>Deutsche Entomologische Zeitschrift</source><volume>1897</volume>(<issue>1</issue>): <fpage>81</fpage>-<lpage>96</lpage>.</mixed-citation></ref><ref id="B16"><mixed-citation xmlns:xlink="http://www.w3.org/1999/xlink" xlink:type="simple"><person-group><name name-style="western"><surname>Marshall</surname><given-names>GAK</given-names></name></person-group> (<year>1953</year>) <article-title>On a collection of Curculionidae (Coleoptera) from Angola.</article-title><source>Publicaçoes culturais da Companhia de Diamantes de Angola</source><volume>16</volume>: <fpage>99</fpage>-<lpage>119</lpage>.</mixed-citation></ref><ref id="B21"><mixed-citation xmlns:xlink="http://www.w3.org/1999/xlink" xlink:type="simple"><person-group><name name-style="western"><surname>Wagner</surname><given-names>H</given-names></name></person-group> (<year>1908</year>) <article-title>7. Coleoptera. 9. Apioninae.</article-title> In: <person-group><name name-style="western"><surname>Sjöstedt</surname><given-names>Y</given-names></name></person-group> (<role>Ed</role>) <source>Wissenschaftliche Ergebnisse der Schwedischen zoologischen Expedition nach dem Kilimandjaro, dem Meru und den umgebenden Massaisteppen Deutsch-Ostafrikas 1905–1906, unter Leitung von Prof. Dr. Yngve Sjöstedt</source><volume>1</volume>(<issue>7</issue>) <comment>[1910]</comment>: <fpage>95</fpage>-<lpage>104</lpage>.</mixed-citation></ref></ref-list></tp:taxon-treatment>
