# Supplementary material for: A taxonomic study on the genus Harpapion Voss, 1966 from China (Coleoptera, Apionidae)
Source: Zookeys. 2013 Dec 4;(358):25–44. doi: 10.3897/zookeys.358.6136 (PMC3867178; doi:10.3897/zookeys.358.6136)
Supplement: XML Treatment for Harpapion coelebs [file zookeys.358.6136-treatment2.xml]

<!DOCTYPE tp:taxon-treatment
  PUBLIC "-//TaxonX//DTD Taxonomic Treatment Publishing DTD v0 20100105//EN" "tax-treatment-NSO.dtd">
<tp:taxon-treatment xmlns:tp="http://www.plazi.org/taxpub"><tp:treatment-meta><mixed-citation publication-type="journal"><person-group><name><surname>Wang</surname><given-names>Zhiliang</given-names></name><name><surname>Alonso-Zarazaga</surname><given-names>Miguel A.</given-names></name><name><surname>Zhang</surname><given-names>Runzhi</given-names></name></person-group><article-title>A taxonomic study on the genus <italic>Harpapion</italic> Voss, 1966 from China (Coleoptera, Apionidae)</article-title><source>Zookeys</source><day>4</day><month>12</month><year>2013</year><volume>2013</volume><issue>358</issue><fpage>25</fpage><lpage>44</lpage><pub-id pub-id-type="doi">10.3897/zookeys.358.6136</pub-id></mixed-citation></tp:treatment-meta><tp:nomenclature><tp:taxon-name>
                            <tp:taxon-name-part taxon-name-part-type="genus">Harpapion</tp:taxon-name-part>
                            <tp:taxon-name-part taxon-name-part-type="species">coelebs</tp:taxon-name-part>
                            <object-id xmlns:xlink="http://www.w3.org/1999/xlink" xlink:type="simple">http://species-id.net/wiki/Harpapion_coelebs</object-id>
                        </tp:taxon-name><tp:taxon-authority>(Korotyaev, 1987)</tp:taxon-authority><xref ref-type="fig" rid="F5">Figures 25–32</xref></tp:nomenclature><tp:treatment-sec sec-type="Remarks"><title>Remarks.</title><p><italic>Pygidium</italic> subsemicircular in dorsal view, 0.83× as long as wide, apical flange strongly raised, transverse sulcus distinctly depressed and wide, disc with 2–3 rows of punctures between disc and sulcus, pubescent sparse and minute (<xref ref-type="fig" rid="F5">Figures 29–30</xref>).</p></tp:treatment-sec><tp:treatment-sec sec-type="Genitalia and terminalia"><title>Genitalia and terminalia.</title><p>Eighth sternite transverse, with apical edge wide, slightly concave (<xref ref-type="fig" rid="F5">Figure 31</xref>). Ninth sternite (spiculum gastrale) Y-shaped, very weak, almost symmetrical, not winged, manubrium about 1.83× as long as arms (<xref ref-type="fig" rid="F5">Figure 32</xref>). Penis in dorsal view with sides almost parallel, apical plate ogival and distinctly constricted apicad in a short rectangular projection, with 2 subdentiform projections, tectum evidently constricted apicad, in side view, pedon depressed, moderately curved, apical plate slightly incurved; temones slim, about 0.43× as long as pedon; endophallus with markedly dense spicules (<xref ref-type="fig" rid="F5">Figures 27–28</xref>). Tegminal plate articulated with free ring, moderately depressed, slightly enveloping laterally; parameroid lobes with apical membranous area long and tapering apicad, without microchaetae; basal sclerotized area short, front margin widely sinuate in middle, with 6 long macrochaetae and 8-10 sensilla on each side; fenestrae distinctly enlarged, transverse, narrowly separated; linea arquata visible; prostegium extremely concave without any projections; median unsclerotized strip elongate and surpassing fenestrae. Manubrial apex broken when dissected (the apex of manubrium should be tangled inside the thorax) (<xref ref-type="fig" rid="F5">Figures 25–26</xref>).</p></tp:treatment-sec><tp:treatment-sec sec-type="Materials"><title>Materials.</title><p>Paratype: 1♂: (white, printed): 云南景东董家坟 [Yúnnán JǐngDōng Dǒngjiāfén] / 1956.V.28/1250m / leg. 克雷让诺夫斯基 [Kryzhanovsky]; (white, printed): Юньнань, 10 км. N Цзин- [Yúnnán, 10 km north of Jǐng-] / дуна [-Dōng], 1250 м, 28. V. 1956 / Крыжановский [Kryzhanovsky].</p></tp:treatment-sec><tp:treatment-sec sec-type="Distribution"><title>Distribution.</title><p>Yunnan.</p></tp:treatment-sec><tp:treatment-sec><!--Section generated to contain objects referenced in tp:taxon-treatment.--><fig id="F5" position="float" orientation="portrait"><label>Figures 25–32.</label><caption><p><italic><tp:taxon-name>Harpapion coelebs</tp:taxon-name></italic> (Korotyaev, 1987) <bold>25</bold> tegmen, dorsal view <bold>26</bold> tegmen, lateral view <bold>27</bold> penis, dorsal view <bold>28</bold> penis, lateral view <bold>29</bold> pygidium, dorsal view <bold>30</bold> pygidium, lateral view <bold>31</bold> eighth sternite, dorsal view <bold>32</bold> ninth sternite (spiculum gastrale). Scales (mm): <bold>25–26</bold>: 0.5, <bold>27–28</bold>: 0.5, <bold>29–30</bold>: 0.2, <bold>31</bold>: 0.2, <bold>32</bold>: 0.1.</p></caption><graphic xmlns:xlink="http://www.w3.org/1999/xlink" xlink:href="ZooKeys-358-025-g005.jpg" position="float" orientation="portrait" xlink:type="simple"/></fig></tp:treatment-sec></tp:taxon-treatment>
