# Supplementary material for: A taxonomic study on the genus Harpapion Voss, 1966 from China (Coleoptera, Apionidae)
Source: Zookeys. 2013 Dec 4;(358):25–44. doi: 10.3897/zookeys.358.6136 (PMC3867178; doi:10.3897/zookeys.358.6136)
Supplement: XML Treatment for Harpapion vietnamense [file zookeys.358.6136-treatment3.xml]

<!DOCTYPE tp:taxon-treatment
  PUBLIC "-//TaxonX//DTD Taxonomic Treatment Publishing DTD v0 20100105//EN" "tax-treatment-NSO.dtd">
<tp:taxon-treatment xmlns:tp="http://www.plazi.org/taxpub"><tp:treatment-meta><mixed-citation publication-type="journal"><person-group><name><surname>Wang</surname><given-names>Zhiliang</given-names></name><name><surname>Alonso-Zarazaga</surname><given-names>Miguel A.</given-names></name><name><surname>Zhang</surname><given-names>Runzhi</given-names></name></person-group><article-title>A taxonomic study on the genus <italic>Harpapion</italic> Voss, 1966 from China (Coleoptera, Apionidae)</article-title><source>Zookeys</source><day>4</day><month>12</month><year>2013</year><volume>2013</volume><issue>358</issue><fpage>25</fpage><lpage>44</lpage><pub-id pub-id-type="doi">10.3897/zookeys.358.6136</pub-id></mixed-citation></tp:treatment-meta><tp:nomenclature><tp:taxon-name>
                            <tp:taxon-name-part taxon-name-part-type="genus">Harpapion</tp:taxon-name-part>
                            <tp:taxon-name-part taxon-name-part-type="species">vietnamense</tp:taxon-name-part>
                            <object-id xmlns:xlink="http://www.w3.org/1999/xlink" xlink:type="simple">http://species-id.net/wiki/Harpapion_vietnamense</object-id>
                        </tp:taxon-name><tp:taxon-authority>(Korotyaev, 1987)</tp:taxon-authority><xref ref-type="fig" rid="F6">Figures 33–40</xref></tp:nomenclature><tp:treatment-sec sec-type="Remarks"><title>Remarks.</title><p><italic>Pygidium</italic> subsemicircular in dorsal view, 0.89× as long as wide, apical flange strongly raised, transverse sulcus deep and narrow, disc nearly smooth, without visible punctures or pubescence (<xref ref-type="fig" rid="F6">Figures 37–38</xref>).</p></tp:treatment-sec><tp:treatment-sec sec-type="Genitalia and terminalia"><title>Genitalia and terminalia.</title><p>Eighth sternite moderately elongate, apical edge constricted, relatively concave, basal edge with a medial tubercle, sides distinctly extended backwards (<xref ref-type="fig" rid="F6">Figure 39</xref>). Ninth sternite (spiculum gastrale) Y-shaped, symmetrical, not winged, manubrium about 2.25× as long as arms (<xref ref-type="fig" rid="F6">Figure 40</xref>). Penis in dorsal view with pedon sides almost parallel, apically elongate and distinctly constricted halfway, with 2 subdentiform projections, tectum evidently dilated apicad, in lateral view, pedon slightly depressed, apical plate distinctly elongate and gently curved ventrad, extreme apex recurved; temones about 0.74× as long as pedon; endophallus in anterior half with dense spicules and basal half with 2 sclerotized semicylindrical, hollow structures fused at base (<xref ref-type="fig" rid="F6">Figures 35–36</xref>). Tegminal plate articulated with free ring, about 0.94× as long as manubrium, moderately depressed, slightly enveloping laterally; apical membranous area of parameroid lobes developed and extremely tapering apicad, with a minute apical notch, without distinctly visible microchaetae; basal sclerotized area slightly elongated, front margin widely and roundly sinuate, with 5–6 long macrochaetae and 8-10 sensilla on each side; fenestrae tranverse, not separated; linea arquata present; prostegium evidently bidentate, teeth elongate, almost straight, acute; median unsclerotized strip elongate and reaching the linea arquata. Manubrial apex distinctly broadened (<xref ref-type="fig" rid="F6">Figures 33–34</xref>).</p></tp:treatment-sec><tp:treatment-sec sec-type="Materials"><title>Materials.</title><p>Holotype. ♂ (white, handwritten): Вьетнам, пров. Хашонбинь [V’etnam, prov. Hašonbin’] [Vietnam, prov. Hà Sơn Bình] / 7 км ю.-в. Хоабиня, вторичный тропический лес и кустарник на склоне [7 km û.-v. Hoabinâ, vtoričnyj tropičeskij les i kustarnik na sklone] [7 km SE of Hòa Bình, tropical secondary forest and scrub on the hillside] / 17. X 1976 / leg. Л. Н. Медведев [L. N. Medvedev]; 1♂: 云南景洪勐海县纳板河 [Yúnnán Jǐnghóng Měnghǎixiàn Nàbǎnhé] / 保护区过门山（森林） [bǎohùqū Guòménshān (sēn lín [forest]) / 2009.V.06, 1114m; <named-content xmlns:xlink="http://www.w3.org/1999/xlink" content-type="dwc:verbatimCoordinates" xlink:type="simple">22.24644°N, 100.60610°E</named-content>, 飞阻 [Fēizŭ (flight intercept)] / 采集人：孟令曾 [Cǎijírén (leg.): Mèng Lìngzēng]; Guomenshan, VI/1D / 06.05.2009/ leg. L. Z. Meng; IOZ(E)1369311; 1♂: 云碧大开河 [Yún Bì Dàkāihé] / 1957.IV.23 / 朱增浩 [leg. Zhū Zēnghào]; IOZ(E)1639312.</p></tp:treatment-sec><tp:treatment-sec sec-type="Distribution"><title>Distribution.</title><p>Yunnan (new record for China), Vietnam.</p></tp:treatment-sec><tp:treatment-sec><!--Section generated to contain objects referenced in tp:taxon-treatment.--><fig id="F6" position="float" orientation="portrait"><label>Figures 33–40.</label><caption><p><italic><tp:taxon-name>Harpapion vietnamense</tp:taxon-name></italic> (Korotyaev, 1987) <bold>33</bold> tegmen, dorsal view <bold>34</bold> tegmen, lateral view <bold>35</bold> penis, dorsal view <bold>36</bold> penis, lateral view <bold>37</bold> pygidium, dorsal view <bold>38</bold> pygidium, lateral view <bold>39</bold> eighth sternite, dorsal view <bold>40</bold> ninth sternite (spiculum gastrale). Scales (mm): <bold>33–34</bold>: 0.2, <bold>35–36</bold>: 0.2, <bold>37–38</bold>: 0.2, <bold>39</bold>: 0.2, <bold>40</bold>: 0.2.</p></caption><graphic xmlns:xlink="http://www.w3.org/1999/xlink" xlink:href="ZooKeys-358-025-g006.jpg" position="float" orientation="portrait" xlink:type="simple"/></fig></tp:treatment-sec></tp:taxon-treatment>
