# Supplementary material for: A taxonomic study on the genus Harpapion Voss, 1966 from China (Coleoptera, Apionidae)
Source: Zookeys. 2013 Dec 4;(358):25–44. doi: 10.3897/zookeys.358.6136 (PMC3867178; doi:10.3897/zookeys.358.6136)
Supplement: XML Treatment for Harpapion borisi [file zookeys.358.6136-treatment5.xml]

<!DOCTYPE tp:taxon-treatment
  PUBLIC "-//TaxonX//DTD Taxonomic Treatment Publishing DTD v0 20100105//EN" "tax-treatment-NSO.dtd">
<tp:taxon-treatment xmlns:tp="http://www.plazi.org/taxpub"><tp:treatment-meta><mixed-citation publication-type="journal"><person-group><name><surname>Wang</surname><given-names>Zhiliang</given-names></name><name><surname>Alonso-Zarazaga</surname><given-names>Miguel A.</given-names></name><name><surname>Zhang</surname><given-names>Runzhi</given-names></name></person-group><article-title>A taxonomic study on the genus <italic>Harpapion</italic> Voss, 1966 from China (Coleoptera, Apionidae)</article-title><source>Zookeys</source><day>4</day><month>12</month><year>2013</year><volume>2013</volume><issue>358</issue><fpage>25</fpage><lpage>44</lpage><pub-id pub-id-type="doi">10.3897/zookeys.358.6136</pub-id></mixed-citation></tp:treatment-meta><tp:nomenclature><tp:taxon-name>
                            <tp:taxon-name-part taxon-name-part-type="genus">Harpapion</tp:taxon-name-part>
                            <tp:taxon-name-part taxon-name-part-type="species">borisi</tp:taxon-name-part>
                            <object-id xmlns:xlink="http://www.w3.org/1999/xlink" content-type="zoobank" xlink:type="simple">http://zoobank.org/03462889-EF2B-418A-BAE5-394758F1E2DB</object-id>
                            <object-id xmlns:xlink="http://www.w3.org/1999/xlink" xlink:type="simple">http://species-id.net/wiki/Harpapion_borisi</object-id>
                        </tp:taxon-name><tp:taxon-authority>Wang &amp; Alonso-Zarazaga</tp:taxon-authority><tp:taxon-status xmlns:xlink="http://www.w3.org/1999/xlink" xlink:type="simple">sp. n.</tp:taxon-status><xref ref-type="fig" rid="F9">Figures 53</xref><xref ref-type="fig" rid="F10">–62</xref></tp:nomenclature><tp:treatment-sec sec-type="Description"><title>Description</title><p>(holotype). <italic>Measurements</italic> (in mm). Standard length: 1.22. Rostrum: length: 0.44, maximum width: 0.08. Pronotum: median length: 0.36, maximum width: 0.41. Elytra: length: 0.94, maximum width: 0.54.</p><p><italic>Integument</italic> generally piceous, tibiae and tarsi relatively paler and antennae pale reddish brown (<xref ref-type="fig" rid="F9">Figures 53–54</xref>).</p><p><italic>Vestiture</italic> composed of whitish to semitransparent, partly thick, lanceolate scales with acute to rounded apices, and semi-transparent acute hairs on antennae, tibiae and tarsomeres. Head, meta- and mesorostrum bearing broader scales with rounded apices, prorostrum nearly glabrous. Pronotal vestiture centripetal, scales on apex parallel to margin, on base perpendicular to margin, pronotal sides with scales distinctly longer and thicker than those on disc and elytra, reaching base of anterior scales. Elytral scales in one regular row per interstria, scales on striae tiny, grayish to transparent. One specialized seta on apical region of 9<sup>th</sup> interstria.</p><p><italic>Rostrum</italic> cylindrical and moderately robust, in dorsal view 5.71× as long as apical width, 1.22× as long as pronotum in midline, widest at mesorostrum, prorostrum tapering apicad, tube-shaped, metarostrum slightly constricted at rostral base, metarostrum with no distinct sulci, two very shallow and parallel punctate dorsal submedial sulci expanded from mesorostral level to nearly middle of prorostrum, meso- and metarostrum surface microreticulate, matte, prorostrum smooth, shining, almost impunctate; in lateral view weakly curved, almost straight, sides converging to apex, each side with very thin low dorsal sublateral keel running from front margin of eye to upper margin of scrobe and beyond, limiting ventrally dorsal sublateral sulcus.</p><p><italic>Head</italic> almost as long as wide, frons very weakly convex and slightly narrower than metarostrum, constricted behind eyes, medial area rough, wrinkled, subocular keels curving to meet medially, nearly reaching middle of eyes, area between subocular keel flat, microreticulate and impunctate. Eyes subcircular, distinctly convex.</p><p><italic>Antennae</italic> inserted at basal 0.22 of rostral length, scape 2.5× as long as wide, about 0.71× as long as mesorostral width. Pedicel 1.75× as long as wide, nearly as long as desmomeres 2+3+4, desmomeres 2 2.0× as long as wide, desmomeres 3–7 ca. 1.00× as long as wide; club oval, slightly flat, 2.0× as long as wide, as long as the last 5.5 desmomeres, sutures obsolete.</p><p><italic>Pronotum</italic> campaniform, 0.88× as long as wide, constriction relatively strong, at base nearly as wide as at middle, base 1.25× as wide as apex, bisinuate with rounded medial projection towards scutellum, basal flange developed. Prescutellar fovea shallow, puncture-like, elliptical, about 1.5× as broad as diameter of puncture, as long as 2 diameters. Discal punctures very shallow, weakly visible, ca. 0.5-1× diameter apart, interspaces moderately convex, microreticulate.</p><p><italic>Scutellum</italic> large, elongate, triangular, ca. 2.5× as long as wide, with two separate basal tubercles, obtuse; apex constricted and slightly raised, moderately visible in lateral view.</p><p><italic>Elytra</italic> elongate, 1.74× as long as wide, 2.61× as long as pronotum, widest almost at middle, humeri distinct, striae deep, about 0.50× as wide as interstriae, distinctly catenulate-punctate, punctures round to oblong, space between punctures about 2.0–3.0×  as long as puncture length, apically connected 1+2+9, 3+4, 5+6, 7+8, interstriae evidently convex with wrinkled surface, not microreticulate, shining.</p><p><italic>Ventral areas</italic>. Mesocoxae and metacoxae narrowly separated by distance of 0.21× and 0.30× of transverse diameter, respectively. Metaventrite 0.75× as long as mesocoxae. Mesoventral process slightly more prominent than metaventral process. Anterior metasternal rim almost absent. Abdominal ventrites microreticulate, with length ratios along midline: 22-14-4-5-13. Ventrites 1–2 coarsely punctate, 3–5 very sparsely and minutely punctate, ventrite 5 minutely punctate with median convexity. Suture I scarcely visible, distance from hind margin of metacoxae, as long as ventrite 2. Ventrite 5 subsemicircular, transverse, 0.39× as long as wide. Pygidium suboblong, 0.76× as long as wide, apical flange strongly raised with row of punctures and hairs; transverse sulcus distinctly depressed; disc pubescent and punctured as that of ventrite 5(<xref ref-type="fig" rid="F10">Figures 59–60</xref>).</p><p><italic>Legs</italic>. Profemora slightly larger than metafemora, slightly robust, 3.07× as long as wide, widest at middle, minutely punctate. Protibiae almost straight, 6.33× as long as wide. Protarsomere 1 2.4× as long as wide, protarsomere 2 0.86× as long as wide, protarsomere 3bilobed, 0.75× as long as wide, lobes narrow, onychium 2.0× as long as wide, projecting from lobes of tarsomere 3 for 0.50× its length. Meso- and metatibiae similarly mucronate, mucros incurved at apices. Tarsal claws with conspicuous, acute basal teeth.</p><p><italic>Genitalia and terminalia</italic>. Eighth sternite short, apical edge relatively wide, distinctly concave (<xref ref-type="fig" rid="F10">Figure 61</xref>). Ninth sternite (spiculum gastrale) Y-shaped, not winged, manubrium about as long as arms (<xref ref-type="fig" rid="F10">Figure 62</xref>). Penis in dorsal view, with pedon sides almost parallel, apex distinctly constricted, apical plate subtriangular, with 2 small dentiform projections, tectum evenly constricted apicad; temones about 0.71× as long as aedeagal tube; in lateral view, pedon depressed, moderately curved, apical plate slightly incurved, dentiform projections visible; endophallus with dense minute spicules and basally with 2 elongate incurved structures (<xref ref-type="fig" rid="F10">Figures 57–58</xref>). Tegminal plate articulated with free ring, slightly enveloping in lateral view; not notched apically, apical membranous area of parameroid lobes developed and tapering apicad, without microchaetae; basal sclerotized area short, apical margin deeply sinuate medially, with 5 long macrochaetae on each lateroapical edge, without sensilla; fenestrae short, transverse, narrowly separate; linea arquata present; prostegium bidentate, teeth short, narrow, acute; median unsclerotized strip absent. Manubrial apex moderately broadened near apex (<xref ref-type="fig" rid="F10">Figures 55–56</xref>).</p><p><italic>Variation</italic>. Male paratype. Measurements: Standard length: 1.20. Rostrum: length: 0.42, maximum width: 0.10. Pronotum: median length: 0.34, maximum width: 0.36. Elytra: median length: 0.96, maximum width: 0.50. Female unknown.</p></tp:treatment-sec><tp:treatment-sec sec-type="Type-locality"><title>Type-locality.</title><p>China, Yunnan, Menghai, Nabanhe National Natural Reserve, Guomenshan, <named-content xmlns:xlink="http://www.w3.org/1999/xlink" content-type="dwc:verbatimCoordinates" xlink:type="simple"><named-content content-type="dwc:verbatimCoordinates" xlink:type="simple">22.24644°N, 100.60610°E</named-content></named-content>.</p></tp:treatment-sec><tp:treatment-sec sec-type="Materials"><title>Materials.</title><p>Holotype: 1♂: (white, printed): 云南景洪勐海县纳板河 [Yúnnán Jǐnghóng Měnghǎixiàn Nàbǎnhé] / 保护区过门山（森林） [bǎohùqū Guòménshān (sēn lín [forest])] / 2009.III.16 1114m; <named-content xmlns:xlink="http://www.w3.org/1999/xlink" content-type="dwc:verbatimCoordinates" xlink:type="simple">22.24644°N, 100.60610°E</named-content>飞阻 [Fēizŭ (flight intercept)] / 采集人：孟令曾 [Cǎijírén (leg.): Mèng Lìngzēng]; Guomenshan VI/1D / 16.03.2009 / leg. L. Z. Meng; IOZ(E)1639309; Paratype: 1♂, (white, printed): 云南景洪勐海县纳板河 [Yúnnán Jǐnghóng Měnghǎixiàn Nàbǎnhé] / 保护区过门山（森林） [bǎohùqū Guòménshān (sēn lín [forest])] / 2009.VI.26 1114m;  <named-content xmlns:xlink="http://www.w3.org/1999/xlink" content-type="dwc:verbatimCoordinates" xlink:type="simple">22.24644°N, 100.60610°E</named-content>飞阻 [Fēizŭ (flight intercept)] / 采集人：孟令曾 [Cǎijírén (leg.): Mèng Lìngzēng]; Guomenshan VI/1D / 26.06.2009 / leg. L. Z. Meng; IOZ(E)1639310.</p></tp:treatment-sec><tp:treatment-sec sec-type="Distribution"><title>Distribution.</title><p>Yunnan.</p></tp:treatment-sec><tp:treatment-sec sec-type="Type deposition"><title>Type deposition.</title><p>Both holotype and paratype will be deposited in IZCAS.</p></tp:treatment-sec><tp:treatment-sec sec-type="Remarks"><title>Remarks.</title><p><italic><tp:taxon-name>Harpapion borisi</tp:taxon-name></italic> sp. n. can be distinguished from other congeners by the following traits: 1) body standard length 1.22–1.24 mm (the others more than 1.5 mm); 2) elytral scales with similar size, in one regular row per interstria; 3) rostral pubescence not surpassing middle of prorostrum, nearly entire prorostrum glabrous; 4) prostegial teeth short and narrow; 5) tegminal median unsclerotized strip absent; 6) spiculum gastrale with manubrium about as long as arms.</p></tp:treatment-sec><tp:treatment-sec sec-type="Etymology"><title>Etymology.</title><p>This species is named after the Russian curculionidologist Boris A. Korotyaev, who has much improved the taxonomy of <tp:taxon-name>Apionidae</tp:taxon-name> from South China and helped us in many ways.</p></tp:treatment-sec><tp:treatment-sec><!--Section generated to contain objects referenced in tp:taxon-treatment.--><fig id="F9" position="float" orientation="portrait"><label>Figures 53–54.</label><caption><p><italic><tp:taxon-name>Harpapion borisi</tp:taxon-name></italic> sp. n. <bold>53</bold> male, dorsal view <bold>54</bold> male, lateral view. Scales (mm): <bold>53–54</bold>: 1.0.</p></caption><graphic xmlns:xlink="http://www.w3.org/1999/xlink" xlink:href="ZooKeys-358-025-g009.jpg" position="float" orientation="portrait" xlink:type="simple"/></fig><fig id="F10" position="float" orientation="portrait"><label>Figures 55–62.</label><caption><p><italic><tp:taxon-name>Harpapion borisi</tp:taxon-name></italic> sp. n. <bold>55</bold> tegmen, dorsal view <bold>56</bold> tegmen, lateral view <bold>57</bold> penis, dorsal view <bold>58</bold> penis, lateral view <bold>59</bold> pygidium, dorsal view <bold>60</bold> pygidium, lateral view <bold>61</bold> eighth sternite, dorsal view <bold>62</bold> ninth sternite (spiculum gastrale). Scales (mm): <bold>55–56</bold>: 0.2, <bold>57–58</bold>: 0.2, <bold>59–60</bold>: 0.1, <bold>61</bold>: 0.1, <bold>62</bold>: 0.05.</p></caption><graphic xmlns:xlink="http://www.w3.org/1999/xlink" xlink:href="ZooKeys-358-025-g010.jpg" position="float" orientation="portrait" xlink:type="simple"/></fig></tp:treatment-sec></tp:taxon-treatment>
